# Supplementary material for: Antitumor Immunity: Role of NK Cells and Extracellular Vesicles in Cancer Immunotherapy
Source: Curr Issues Mol Biol. 2023 Dec 25;46(1):140–52. doi: 10.3390/cimb46010011 (PMC10814167; doi:10.3390/cimb46010011)
Supplement: Supplementary file 1 [file cimb-46-00011-s001.zip]

Archive with 1 entries (1 files):
- cimb-2697048-supplementary.pdf
